# Supplementary material for: Multistage time-to-event models improve survival inference by partitioning mortality processes of tracked organisms
Source: Sci Rep. 2024 Jun 25;14:14628. doi: 10.1038/s41598-024-64653-w (PMC11199507; doi:10.1038/s41598-024-64653-w)
Supplement: Supplementary file 1 — Supplementary Information 1. [file 41598_2024_64653_MOESM1_ESM.csv]

ID	Year	ReleaseAge	ReleaseLength_mm	Time	Time_2	Delta	Omega	Rho
1	2019	1	218	1	0	0	1	0
2	2019	0	123	1	0	0	1	0
3	2019	1	204	222	0	0	0	0
4	2019	1	234	14	0	0	0	0
5	2019	0	112	23	0	0	0	0
6	2019	0	119	1	0	0	1	0
7	2019	0	136	1	0	0	1	0
8	2019	1	235	11	0	0	0	0
9	2019	0	110	1	0	0	1	0
10	2019	1	200	1	0	0	1	0
11	2019	0	106	1	0	0	1	0
12	2019	0	117	5	0	0	0	0
13	2019	0	121	1	0	0	1	0
14	2019	1	213	230	0	0	0	0
15	2019	0	105	6	0	0	0	0
16	2019	1	232	2	0	0	0	0
17	2019	0	113	1	0	0	1	0
18	2019	0	102	13	0	0	0	0
19	2019	0	116	1	0	0	1	0
20	2019	0	122	66	0	0	0	0
21	2019	0	112	1	0	0	1	0
22	2019	0	102	1	0	0	1	0
23	2019	0	109	1	0	0	1	0
24	2019	1	216	19	0	0	0	0
25	2019	1	229	14	0	0	0	0
26	2019	0	105	13	0	0	0	0
27	2019	0	111	1	0	0	1	0
28	2019	1	224	160	0	0	0	0
29	2019	0	108	7	0	0	0	0
30	2019	1	231	1	0	0	1	0
31	2019	0	106	1	0	0	1	0
32	2019	1	224	148	0	0	0	0
33	2019	1	215	17	0	0	0	0
34	2019	0	112	122	0	0	0	0
35	2019	0	117	1	0	0	1	0
36	2019	0	115	1	0	0	1	0
37	2019	0	108	1	0	0	1	0
38	2019	0	112	1	0	0	1	0
39	2019	0	107	1	0	0	1	0
40	2019	1	206	10	0	0	0	0
41	2019	0	120	15	0	0	0	0
42	2019	0	114	12	0	0	0	0
43	2019	0	116	1	0	0	1	0
44	2019	0	110	1	0	0	1	0
45	2019	0	111	1	0	0	1	0
46	2019	0	109	1	0	0	1	0
47	2019	0	107	1	0	0	1	0
48	2019	0	110	10	0	0	0	0
49	2019	1	225	1	0	0	1	0
50	2019	0	111	1	0	0	1	0
51	2019	0	113	1	0	0	1	0
52	2019	0	118	1	0	0	1	0
53	2019	0	108	1	0	0	1	0
54	2019	0	105	1	0	0	1	0
55	2019	0	113	1	0	0	1	0
56	2019	0	111	1	0	0	1	0
57	2019	0	100	1	0	0	1	0
58	2019	1	242	14	0	0	0	0
59	2019	1	229	15	0	0	0	0
60	2019	0	109	1	0	0	1	0
61	2019	0	98	1	0	0	1	0
62	2019	1	183	119	0	0	0	0
63	2019	0	117	1	0	0	1	0
64	2019	0	99	1	0	0	1	0
65	2019	0	105	66	0	0	0	0
66	2019	0	105	1	0	0	1	0
67	2019	1	220	1	0	0	1	0
68	2019	0	103	1	0	0	1	0
69	2019	0	117	1	0	0	1	0
70	2019	0	118	1	0	0	1	0
71	2019	1	229	1	0	0	1	0
72	2019	0	114	1	0	0	1	0
73	2019	1	252	1	0	0	1	0
74	2019	0	107	1	0	0	1	0
75	2019	1	244	14	0	0	0	0
76	2019	0	108	1	0	0	1	0
77	2019	1	203	47	0	0	0	0
78	2019	1	240	57	0	0	0	0
79	2019	0	114	6	0	0	0	0
80	2019	0	109	1	0	0	1	0
81	2019	1	228	1	0	0	1	0
82	2019	0	109	11	0	0	0	0
83	2019	0	106	13	0	0	0	0
84	2019	1	199	50	0	0	0	0
85	2019	1	212	1	0	0	1	0
86	2019	1	226	229	0	0	0	0
87	2019	0	117	1	0	0	1	0
88	2020	1	188	42	0	0	0	0
89	2020	1	190	241	0	0	0	0
90	2020	1	168	3	0	0	0	0
91	2020	1	198	131	0	0	0	0
92	2020	1	180	57	0	0	0	0
93	2020	1	165	39	0	0	0	0
94	2020	1	169	14	0	0	0	0
95	2020	1	195	28	0	0	0	0
96	2020	1	196	4	0	0	0	0
97	2020	1	176	12	0	0	0	0
98	2020	1	189	30	0	0	0	0
99	2020	1	182	21	0	0	0	0
100	2020	1	186	1	0	0	1	0
101	2020	1	195	21	0	0	0	0
102	2020	1	176	57	0	0	0	0
103	2020	1	171	405	0	0	0	0
104	2020	1	180	1	0	0	1	0
105	2020	1	188	44	0	0	0	0
106	2020	1	192	40	0	0	0	0
107	2020	1	195	226	0	0	0	0
108	2020	1	181	66	0	0	0	0
109	2020	1	204	1	0	0	1	0
110	2020	1	192	78	0	0	0	0
111	2020	1	197	39	0	0	0	0
112	2020	1	194	27	0	0	0	0
113	2020	1	192	41	0	0	0	0
114	2020	1	169	1	0	0	1	0
115	2020	1	189	26	0	0	0	0
116	2020	1	185	34	0	0	0	0
117	2020	1	183	44	0	0	0	0
118	2020	1	178	340	0	0	0	0
119	2020	1	189	149	0	0	0	0
120	2020	1	193	31	0	0	0	0
121	2020	1	204	143	0	0	0	0
122	2020	1	199	212	0	0	0	0
123	2020	1	184	43	0	0	0	0
124	2020	1	182	1	0	0	1	0
125	2020	1	181	131	0	0	0	0
126	2020	1	176	50	0	0	0	0
127	2020	1	168	52	0	0	0	0
128	2020	1	179	9	0	0	0	0
129	2020	1	180	1	0	0	1	0
130	2020	1	180	57	0	0	0	0
131	2020	1	189	1	0	0	1	0
132	2020	1	171	49	0	0	0	0
133	2020	1	181	1	0	0	1	0
134	2020	1	195	1	0	0	1	0
135	2020	1	193	30	0	0	0	0
136	2020	1	176	161	0	0	0	0
137	2020	1	187	189	0	0	0	0
138	2020	1	180	19	0	0	0	0
139	2020	1	180	249	0	0	0	0
140	2020	1	187	49	0	0	0	0
141	2020	1	187	1	0	0	1	0
142	2020	1	174	20	0	0	0	0
143	2020	1	170	39	0	0	0	0
144	2020	0	116	152	0	0	0	0
145	2020	0	120	15	0	0	0	0
146	2020	0	116	1	0	0	1	0
147	2020	0	113	1	0	0	1	0
148	2020	0	122	1	0	0	1	0
149	2020	0	114	8	0	0	0	0
150	2020	0	122	1	0	0	1	0
151	2020	0	114	1	0	0	1	0
152	2020	0	115	1	0	0	1	0
153	2020	0	112	1	0	0	1	0
154	2020	0	127	14	0	0	0	0
155	2020	0	117	1	0	0	1	0
156	2020	0	113	1	0	0	1	0
157	2020	0	112	139	0	0	0	0
158	2020	0	124	1	0	0	1	0
159	2020	0	112	1	0	0	1	0
160	2020	0	116	1	0	0	1	0
161	2020	0	112	1	0	0	1	0
162	2020	0	111	2	0	0	0	0
163	2020	0	124	23	0	0	0	0
164	2020	0	114	1	0	0	1	0
165	2020	0	105	1	0	0	1	0
166	2020	0	125	6	0	0	0	0
167	2020	0	123	1	0	0	1	0
168	2020	0	118	8	0	0	0	0
169	2020	0	113	1	0	0	1	0
170	2020	0	111	1	0	0	1	0
171	2020	0	124	19	0	0	0	0
172	2020	0	127	1	0	0	1	0
173	2020	0	118	1	0	0	1	0
174	2020	0	108	1	0	0	1	0
175	2020	0	118	1	0	0	1	0
176	2020	0	114	1	0	0	1	0
177	2020	0	111	1	0	0	1	0
178	2020	0	110	1	0	0	1	0
179	2020	0	113	11	0	0	0	0
180	2020	0	116	1	0	0	1	0
181	2020	0	120	1	0	0	1	0
182	2020	0	118	1	0	0	1	0
183	2020	0	119	1	0	0	1	0
184	2020	0	115	1	0	0	1	0
185	2020	0	115	1	0	0	1	0
186	2020	0	114	1	0	0	1	0
187	2020	0	114	1	0	0	1	0
188	2020	0	109	1	0	0	1	0
189	2020	0	113	1	0	0	1	0
190	2020	0	123	1	0	0	1	0
191	2020	0	127	1	0	0	1	0
192	2020	0	112	1	0	0	1	0
193	2020	0	117	1	0	0	1	0
194	2020	0	117	1	0	0	1	0
195	2020	0	122	1	0	0	1	0
196	2020	0	124	1	0	0	1	0
197	2020	0	117	1	0	0	1	0
198	2020	0	128	1	0	0	1	0
199	2020	0	113	1	0	0	1	0
200	2020	0	121	1	0	0	1	0
201	2020	0	115	1	0	0	1	0
202	2020	0	108	1	0	0	1	0
203	2020	0	116	1	0	0	1	0
204	2020	0	119	1	0	0	1	0
205	2020	0	125	1	0	0	1	0
206	2020	0	116	1	0	0	1	0
207	2020	0	125	1	0	0	1	0
208	2020	0	116	1	0	0	1	0
209	2020	0	109	1	0	0	1	0
