# Supplementary material for: Multistage time-to-event models improve survival inference by partitioning mortality processes of tracked organisms
Source: Sci Rep. 2024 Jun 25;14:14628. doi: 10.1038/s41598-024-64653-w (PMC11199507; doi:10.1038/s41598-024-64653-w)
Supplement: Supplementary file 3 — Supplementary Information 3. [file 41598_2024_64653_MOESM3_ESM.csv]

SubjectID	ReleaseWeight	Time	Time_2	Delta	Omega	Rho
1	4.4	90	0	1	0	0
2	6.8	90	0	1	0	0
3	9.2	90	0	1	0	0
4	3.9	9	0	0	0	0
5	4.2	5	0	0	0	0
6	5.7	90	0	1	0	0
7	4	2	0	0	0	0
8	4.2	5	0	0	0	0
9	4.3	10	0	0	0	0
10	1.9	5	0	0	0	0
11	2	2	0	0	0	0
12	5.7	90	0	1	0	0
13	6.4	90	0	1	0	0
14	11	90	0	1	0	0
15	5.7	90	0	1	0	0
16	5.7	67	0	0	0	0
17	5.7	90	0	1	0	0
18	5.7	1	0	0	1	0
19	5.7	90	0	1	0	0
20	4.6	1	0	0	1	0
21	4.2	90	0	1	0	0
22	3.9	2	0	0	0	0
23	3.6	1	0	0	1	0
24	3.6	21	0	0	0	0
25	5	5	0	0	0	0
26	6	5	0	0	0	0
27	6.6	22	0	0	0	0
28	8.8	3	0	0	0	0
29	4.2	90	0	1	0	0
30	3.2	85	0	0	0	0
31	3.7	17	0	0	0	0
32	3	90	0	1	0	0
33	4.2	90	0	1	0	0
34	4.2	1	0	0	1	0
35	10.9	16	0	0	0	0
36	3.6	85	0	0	0	0
37	4.1	31	0	0	0	0
38	4.4	46	0	0	0	0
39	4.6	90	0	1	0	0
40	4.2	90	0	1	0	0
41	5	90	0	1	0	0
42	5	90	0	1	0	0
43	5	90	0	1	0	0
44	4.7	90	0	1	0	0
45	5.6	90	0	1	0	0
46	4.4	90	0	1	0	0
47	4.9	90	0	1	0	0
48	4.7	87	0	0	0	0
49	4.4	90	0	1	0	0
50	4.4	90	0	1	0	0
51	4.5	90	0	1	0	0
52	4	90	0	1	0	0
53	4.8	73	0	0	0	0
54	4	14	0	0	0	0
55	4.6	90	0	1	0	0
56	5.3	90	0	1	0	0
57	4.6	90	0	1	0	0
58	4.8	43	0	0	0	0
59	4.3	90	0	1	0	0
60	4.3	17	0	0	0	0
61	5.6	2	0	0	0	0
62	5.7	19	0	0	0	0
63	8.1	90	0	1	0	0
64	7.6	90	0	1	0	0
65	10	90	0	1	0	0
66	8	90	0	1	0	0
67	5.7	90	0	1	0	0
68	9.1	90	0	1	0	0
69	5.7	90	0	1	0	0
70	4.4	90	0	1	0	0
71	4.1	90	0	1	0	0
72	4.3	90	0	1	0	0
73	5.7	90	0	1	0	0
74	5.7	90	0	1	0	0
75	4.5	90	0	1	0	0
76	4.4	90	0	1	0	0
77	4.4	90	0	1	0	0
78	4.7	90	0	1	0	0
79	5.7	90	0	1	0	0
80	5.1	72	0	0	0	0
81	5.4	90	0	1	0	0
82	4.8	90	0	1	0	0
83	4.4	90	0	1	0	0
84	5.8	67	0	0	0	0
85	4.2	7	0	0	0	0
86	4	90	0	1	0	0
87	4.1	4	0	0	0	0
88	4.7	70	0	0	0	0
89	4.7	89	0	0	0	0
90	4.8	90	0	1	0	0
91	4.7	5	0	0	0	0
92	4.7	90	0	1	0	0
93	4.1	90	0	1	0	0
94	4.4	90	0	1	0	0
95	4.9	90	0	1	0	0
96	4.7	90	0	1	0	0
97	4.9	90	0	1	0	0
98	4.6	86	0	0	0	0
99	4.2	90	0	1	0	0
100	4.9	90	0	1	0	0
101	4.7	90	0	1	0	0
102	4.1	90	0	1	0	0
103	5.1	90	0	1	0	0
104	4.2	90	0	1	0	0
105	5	90	0	1	0	0
106	4.7	90	0	0	0	0
107	5.2	90	0	1	0	0
108	4.6	90	0	1	0	0
109	5.5	45	0	0	0	0
110	5.4	90	0	1	0	0
111	4.5	90	0	1	0	0
112	4.5	59	0	0	0	0
113	4.8	58	0	0	0	0
114	4	80	0	0	0	0
115	4.6	74	0	0	0	0
116	4.7	5	0	0	0	0
117	4.9	90	0	1	0	0
118	5.5	90	0	1	0	0
119	5.2	90	0	1	0	0
120	8.2	90	0	1	0	0
121	8.9	90	0	1	0	0
122	6.1	90	0	1	0	0
123	6.6	90	0	1	0	0
124	5.7	90	0	1	0	0
125	5.9	90	0	1	0	0
126	6.1	90	0	1	0	0
127	8.7	17	0	0	0	0
128	9.4	90	0	1	0	0
129	8.5	90	0	1	0	0
130	9.5	90	0	1	0	0
131	8.9	90	0	1	0	0
132	2.7	90	0	1	0	0
133	5.2	90	0	1	0	0
134	5.3	90	0	1	0	0
135	4.2	90	0	1	0	0
136	3.5	90	0	1	0	0
137	5.1	90	0	1	0	0
138	3.6	90	0	1	0	0
139	3.1	90	0	1	0	0
140	3.6	90	0	1	0	0
141	8.5	90	0	1	0	0
142	4.1	90	0	1	0	0
143	8.6	90	0	1	0	0
144	7.7	90	0	1	0	0
145	6.6	23	0	0	0	0
146	11.1	90	0	1	0	0
147	9.6	90	0	1	0	0
148	9.9	90	0	1	0	0
149	10.5	90	0	1	0	0
150	9.9	90	0	1	0	0
151	10.6	13	0	0	0	0
152	9	90	0	1	0	0
153	10	90	0	1	0	0
154	6.8	27	0	0	0	0
155	8.3	90	0	1	0	0
156	6.4	90	0	1	0	0
157	5.9	90	0	1	0	0
158	8.3	90	0	1	0	0
159	7.9	90	0	1	0	0
160	7.2	90	0	1	0	0
161	8	90	0	1	0	0
162	7.8	90	0	1	0	0
163	6.3	90	0	1	0	0
164	6	90	0	1	0	0
165	10.4	90	0	1	0	0
166	6.3	90	0	1	0	0
167	5.7	90	0	1	0	0
168	9.6	90	0	1	0	0
169	5.7	90	0	1	0	0
170	10.5	90	0	1	0	0
171	5.6	90	0	1	0	0
172	6.4	90	0	1	0	0
173	6	90	0	1	0	0
174	6.8	40	0	0	0	0
175	7.2	90	0	1	0	0
176	6.6	90	0	1	0	0
177	7.1	90	0	1	0	0
178	6	90	0	1	0	0
179	7.2	90	0	1	0	0
180	7.4	90	0	1	0	0
181	6.6	90	0	1	0	0
182	10.6	90	0	1	0	0
183	8.9	90	0	1	0	0
184	8.7	90	0	1	0	0
185	6.1	90	0	1	0	0
186	4.8	90	0	1	0	0
187	8.5	11	0	0	0	0
188	8.2	90	0	1	0	0
189	7.1	90	0	1	0	0
190	9	90	0	1	0	0
191	8.8	90	0	1	0	0
192	8	90	0	1	0	0
193	8.2	90	0	1	0	0
194	7.9	90	0	1	0	0
195	7	90	0	1	0	0
196	10	90	0	1	0	0
197	9.7	90	0	1	0	0
198	5.7	90	0	1	0	0
199	5.9	90	0	1	0	0
200	4.8	90	0	1	0	0
201	4.7	90	0	1	0	0
202	4.1	4	0	0	0	0
203	4.5	90	0	1	0	0
204	4.9	90	0	1	0	0
205	5.1	90	0	1	0	0
206	5.4	90	0	1	0	0
207	5.3	90	0	1	0	0
208	4.9	90	0	1	0	0
209	5	90	0	1	0	0
210	3.8	90	0	1	0	0
211	4.6	90	0	1	0	0
212	4.2	90	0	1	0	0
213	4.2	90	0	1	0	0
214	4.8	90	0	1	0	0
215	4.4	90	0	1	0	0
216	4.7	90	0	1	0	0
217	5	90	0	1	0	0
218	4.7	90	0	1	0	0
219	4.3	90	0	1	0	0
220	4.4	90	0	1	0	0
221	5.2	90	0	1	0	0
222	4.4	90	0	1	0	0
223	4.3	90	0	1	0	0
224	4.5	90	0	1	0	0
225	4.5	90	0	1	0	0
226	5.7	90	0	1	0	0
227	4	90	0	1	0	0
228	4	90	0	1	0	0
229	4	90	0	1	0	0
230	3.7	90	0	1	0	0
231	4.1	90	0	1	0	0
232	4.4	90	0	1	0	0
233	5.4	90	0	1	0	0
234	5.2	1	0	0	1	0
235	4.7	90	0	1	0	0
236	4.8	90	0	1	0	0
237	9.7	90	0	1	0	0
238	10.6	90	0	1	0	0
239	8.9	90	0	1	0	0
240	7.9	90	0	1	0	0
241	8.8	90	0	1	0	0
242	8.3	90	0	1	0	0
243	7.1	90	0	1	0	0
244	5.3	90	0	1	0	0
245	5.7	90	0	1	0	0
246	5.1	90	0	1	0	0
247	7.5	90	0	1	0	0
248	4.4	90	0	1	0	0
249	9.8	4	0	0	0	0
250	5.8	90	0	1	0	0
251	9.4	90	0	1	0	0
252	9.5	90	0	1	0	0
253	8.8	90	0	1	0	0
254	5.2	90	0	1	0	0
255	5.1	90	0	1	0	0
256	4.7	90	0	1	0	0
257	4.2	90	0	1	0	0
258	3.8	90	0	1	0	0
259	4.5	90	0	1	0	0
260	3.1	90	0	1	0	0
261	5.7	90	0	1	0	0
262	4.6	90	0	1	0	0
263	5.7	90	0	1	0	0
264	5.1	90	0	1	0	0
265	4.8	20	0	0	0	0
266	4.9	7	0	0	0	0
267	5	90	0	1	0	0
268	4.1	90	0	1	0	0
269	4.8	90	0	1	0	0
270	4.5	90	0	1	0	0
271	4.2	90	0	1	0	0
272	3.5	90	0	1	0	0
273	5.1	90	0	1	0	0
274	8.5	90	0	1	0	0
275	5	90	0	1	0	0
276	5.5	90	0	1	0	0
277	4.9	90	0	1	0	0
278	4.7	90	0	1	0	0
279	4.8	90	0	1	0	0
280	5.7	90	0	1	0	0
281	4.9	90	0	1	0	0
282	4.1	90	0	1	0	0
283	4.5	90	0	1	0	0
284	5	90	0	1	0	0
285	4.2	90	0	1	0	0
286	3.4	10	0	0	0	0
287	4.7	90	0	1	0	0
288	4.1	90	0	1	0	0
289	5.1	90	0	1	0	0
290	4.9	90	0	1	0	0
291	5.3	90	0	1	0	0
292	4.4	90	0	1	0	0
293	5.4	90	0	1	0	0
294	5	90	0	1	0	0
295	4.4	90	0	1	0	0
296	4	90	0	1	0	0
297	4	90	0	1	0	0
298	4.7	90	0	1	0	0
299	4.8	90	0	1	0	0
300	5.3	6	0	0	0	0
301	4.5	5	0	0	0	0
302	3.6	90	0	1	0	0
303	4.7	90	0	1	0	0
304	5	90	0	1	0	0
305	4.1	90	0	1	0	0
306	5.2	90	0	1	0	0
307	4.6	90	0	1	0	0
308	5.5	90	0	1	0	0
309	5.1	90	0	1	0	0
310	4.8	90	0	1	0	0
311	4.8	90	0	1	0	0
312	4.3	90	0	1	0	0
313	8.1	5	0	0	0	0
314	8.8	90	0	1	0	0
315	6.9	90	0	1	0	0
316	6.6	90	0	1	0	0
317	3.9	90	0	1	0	0
318	4.6	90	0	1	0	0
319	4.8	90	0	1	0	0
320	9.2	90	0	1	0	0
321	9.4	90	0	1	0	0
322	8.5	90	0	1	0	0
323	8.5	90	0	1	0	0
324	6.8	90	0	1	0	0
325	8.7	90	0	1	0	0
326	7.2	90	0	1	0	0
327	4.6	90	0	1	0	0
328	4.5	90	0	1	0	0
329	5.7	90	0	1	0	0
330	5.7	90	0	1	0	0
331	4.3	90	0	1	0	0
332	4.6	90	0	1	0	0
333	3.1	90	0	1	0	0
334	5.5	90	0	1	0	0
335	7.9	90	0	1	0	0
336	4.7	90	0	1	0	0
337	4.3	90	0	1	0	0
338	3.7	90	0	1	0	0
339	5.1	7	0	0	0	0
340	6.1	90	0	1	0	0
341	4.1	90	0	1	0	0
342	4	90	0	1	0	0
343	5.2	90	0	1	0	0
344	4.7	90	0	1	0	0
345	2.9	90	0	1	0	0
346	3.8	90	0	1	0	0
347	5.2	90	0	1	0	0
348	5.1	90	0	1	0	0
349	4.5	90	0	1	0	0
350	4.6	90	0	1	0	0
351	4.7	90	0	1	0	0
352	4.9	90	0	1	0	0
353	5	90	0	1	0	0
354	7.1	90	0	1	0	0
355	8.3	90	0	1	0	0
356	8.7	90	0	1	0	0
357	8.8	90	0	1	0	0
358	3.2	90	0	1	0	0
